# Supplementary material for: Maternal Smoking during Pregnancy and DNA-Methylation in Children at Age 5.5 Years: Epigenome-Wide-Analysis in the European Childhood Obesity Project (CHOP)-Study
Source: PLoS One. 2016 May 12;11(5):e0155554. doi: 10.1371/journal.pone.0155554 (PMC4865176; doi:10.1371/journal.pone.0155554)
Supplement: S1 Table — The table compares effect sizes, and uncorrected P-values across cohorts. Values that remained significant after applying Bonferroni (SEED, 0.05/26 = 1.92 x 10−3) or Benjamini-Hochberg (ALSPAC, CHOP and SYS) corrections are indicated in bold. Abbreviations: Chr, chromosome; Δβ, difference in DNA methylation level between offspring exposed and non-exposed to prenatal tobacco smoke; SEED, The Study to Explore Early Development; USA, the United States of America; CHOP, The European Childhood Obesity Project; BE, Belgium; DE, Germany; IT, Italy; ES, Spain; ALSPAC, The Avon Longitudinal study of Parents and Children; UK, the United Kingdom; SYS, The Saguenay Youth Study; Can, Canada. Model adjustments: SEED: Model adjusted for genetically estimated racial ancestry, autism spectrum disorder (ASD), sex, maternal education, maternal age, cell type proportions (Table 2, [8]). CHOP: Model adjusted for age + sex + maternal education + cell type proportions + 30 PC + study centre + postnatal parent smoking (Table 1, our study). ALSPAC-7.5 y.: Model adjusted for paternal smoking (Table S8, [7]). SYS: Model adjusted for age, sex, batch and blood cell fractions (Table 2 Model A, [6]). ALSPAC-17.7 y.: Model adjusted for paternal smoking (Table S9, [7]). (XLSX) [file pone.0155554.s006.xlsx]

## Sheet: S1_Table
					SEED				CHOP				ALSPAC				SYS				ALSPAC
					USA, n = 572				BE+DE+IT+ES , n = 366				UK, n = 992				CAN, n=132				UK, n = 923
	CpG ID	CHR	Gene		5 ± 0.5 years				5.5 ± 0.1 years				7.5 ± 0.1 years				15.6 ± 1.5 years				17.7 ± 0.3 years
					Δ ß (%)	delta beta	P-value		Δ ß (%)	delta beta	P-value		Δ ß (%)	delta beta	P-value		Δ ß (%)	delta beta	P-value		Δ ß (%)	delta beta	P-value
1	cg09935388	1	GFI1		-17.4	-17.4	2.3 x 10-1		-2.5	-2.54173	4.7 x 10-2		-	-	-		-	-	-		-	-	-
													(-17.4) **	-17.4			0				0
2	cg14179389	1	GFI1		-4.0	-4	3.6 x 10-4		-3.8	-3.78403	8.2 x 10-3		-	-	-		-	-	-		-	-	-
													(-7.0) **	-7			0				0
3	cg05575921	5	AHRR		-1.0	-1	5.6 x 10-3		-0.8	-0.841193	3.4 x 10-2		-	-	-		-	-	-		-2.7	-2.7	2.0 x 10-8
													(-7.5) **	-7.5			0				0
4	cg25949550	7	CNTNAP2		-2.0	-2	1.3 x 10-9		-2.3	-2.29459	1.6 x 10-9		-0.6	-0.6	5.1 x 10-7		-2.0	-2	4.0 x 10-9		-0.7	-0.7	2.8 x 10-10
													(-0.6) **	-0.6			0				0
5	cg19089201	7	MYO1G		2.0	2	3.1 x 10-5		3.6	3.62168	5.7 x 10-7		-	-	-		4.0	4	1.6 x 10-9		-	-	-
																	0				0
6	cg22132788	7	MYO1G		2.0	2	2.7 x 10-3		4.8	4.76195	1.7 x 10-8		7.0	7	2.6 x 10-16		6.0	6	8.4 x 10-9		6.7	6.7	4.0 x 10-14
													(5.4) **	5.4			0				0
7	cg04180046	7	MYO1G		6.0	6	1.1 x 10-6		5.5	5.4642	3.8 x 10-5		-	-	-		7.0	7	3.9 x 10-11		-	-	-
													(4.3) **	4.3			0				0
8	cg12803068	7	MYO1G		7.0	7	9.7 x 10-6		8.9	8.9286	7.2 x 10-10		-	-	-		9.0	9	3.3 x 10-11		-	-	-
													(12.6) **	12.6			0				0
9	cg11813497	10	FRMD4A		-	-	-		3.6	3.57983	2.2 x 10-7		-	-	-		-	-	-		-	-	-
																	0				0
10	cg05549655	15	CYP1A1		5.0	5	6.9 x 10-7		3.4	3.37682	1.0 x 10-3		1.0	1	2.5 x 10-10		3.0	3	4.6 x 10-4		1.1	1.1	1.7 x 10-11
													(1.6) **	1.6			0				0
11	cg11924019	15	CYP1A1		5.0	5	3.2 x 10-5		1.6	1.64634	1.5 x 10-1		-	-	-		-	-	-		-	-	-
																	0				0
12	cg18092474	15	CYP1A1		6.0	6	4.0 x 10-4		5.9	5.87584	6.9 x 10-4		-	-	-		-	-	-		-	-	-
													(5.7) **	5.7			0				0
13	cg26146569	15	KLF13		-	-	-		0.0	0.0268245	9.6 x 10-1		-	-	-		-	-	-		-	-	-
													(8.3) **	8.3
										0.000338433
										0.0490672
																			0.03
										0.00249262
										0.867714
										0.000308578
										0.023437
