# Supplementary material for: Maternal Smoking during Pregnancy and DNA-Methylation in Children at Age 5.5 Years: Epigenome-Wide-Analysis in the European Childhood Obesity Project (CHOP)-Study
Source: PLoS One. 2016 May 12;11(5):e0155554. doi: 10.1371/journal.pone.0155554 (PMC4865176; doi:10.1371/journal.pone.0155554)
Supplement: S2 Table — (XLSX) [file pone.0155554.s007.xlsx]

## Sheet: S2_Table
Genes in the network
Symbol	Description	Score	Synonyms	GO annotations	Links
MYO1G	myosin IG [Source:HGNC Symbol;Acc:13880]	93.44	ENSG00000136286;ENSP00000258787;ENSP00000417650;ENSP00000419847;64005;MYO1G;NP_149043;NM_033054;B0I1T2;MYO1G_HUMAN;		http://www.ncbi.nlm.nih.gov/sites/entrez?db=gene&cmd=search&term=64005
FRMD4A	FERM domain containing 4A [Source:HGNC Symbol;Acc:25491]	92.74	ENSG00000151474;ENSP00000264546;ENSP00000344237;ENSP00000350032;ENSP00000351438;ENSP00000367764;ENSP00000473870;ENSP00000474863;55691;FRMD4A;NP_060497;NM_018027;bA295P9.4;FLJ10210;FRMD4;KIAA1294;FRM4A_HUMAN;Q9P2Q2;		http://www.ncbi.nlm.nih.gov/sites/entrez?db=gene&cmd=search&term=55691
CNTNAP2	contactin associated protein-like 2 [Source:HGNC Symbol;Acc:13830]	88.24	ENSG00000174469;ENSP00000354778;ENSP00000392208;ENSP00000440732;26047;CNTNAP2;NP_054860;NM_014141;Caspr2;KIAA0868;CNTP2_HUMAN;Q9UHC6;	axon; axon part; cell leading edge; main axon; neuron part; neuron projection	http://www.ncbi.nlm.nih.gov/sites/entrez?db=gene&cmd=search&term=26047
CNTN2	contactin 2 (axonal) [Source:HGNC Symbol;Acc:2172]	0.80	ENSG00000184144;ENSP00000330633;6900;CNTN2;NP_005067;NM_005076;AXT;TAG-1;TAX;TAX1;CNTN2_HUMAN;Q02246;	axon; axon part; main axon; neuron part; neuron projection	http://www.ncbi.nlm.nih.gov/sites/entrez?db=gene&cmd=search&term=6900
CTR9	CTR9, Paf1/RNA polymerase II complex component [Source:HGNC Symbol;Acc:16850]	0.28	ENSG00000198730;ENSP00000355013;ENSP00000431458;9646;CTR9;NP_055448;NM_014633;KIAA0155;p150TSP;SH2BP1;CTR9_HUMAN;Q6PD62;		http://www.ncbi.nlm.nih.gov/sites/entrez?db=gene&cmd=search&term=9646
RALA	v-ral simian leukemia viral oncogene homolog A (ras related) [Source:HGNC Symbol;Acc:9839]	0.27	ENSG00000006451;ENSP00000005257;ENSP00000388975;ENSP00000413227;5898;RALA;NP_005393;NM_005402;RAL;P11233;RALA_HUMAN;	filopodium assembly; small GTPase mediated signal transduction	http://www.ncbi.nlm.nih.gov/sites/entrez?db=gene&cmd=search&term=5898
ZMIZ1	zinc finger, MIZ-type containing 1 [Source:HGNC Symbol;Acc:16493]	0.21	ENSG00000108175;ENSP00000334474;ENSP00000401558;57178;ZMIZ1;NP_065071;NM_020338;FLJ13541;hZIMP10;KIAA1224;RAI17;RP11-519K18.1;Zimp10;Q9ULJ6;ZMIZ1_HUMAN;		http://www.ncbi.nlm.nih.gov/sites/entrez?db=gene&cmd=search&term=57178
YEATS4	YEATS domain containing 4 [Source:HGNC Symbol;Acc:24859]	0.15	ENSG00000127337;ENSP00000247843;ENSP00000446985;ENSP00000447199;ENSP00000448106;8089;YEATS4;NP_006521;NM_006530;GAS41;NuBI-1;YAF9;O95619;YETS4_HUMAN;		http://www.ncbi.nlm.nih.gov/sites/entrez?db=gene&cmd=search&term=8089
HNRNPA1	heterogeneous nuclear ribonucleoprotein A1 [Source:HGNC Symbol;Acc:5031]	0.11	ENSG00000135486;ENSP00000333504;ENSP00000341826;ENSP00000446486;ENSP00000447260;ENSP00000447782;ENSP00000448117;ENSP00000448229;ENSP00000448617;ENSP00000448917;ENSP00000449913;3178;HNRNPA1;NP_002127;NP_112420;NM_002136;NM_031157;hnRNP-A1;HNRPA1;P09651;ROA1_HUMAN;		http://www.ncbi.nlm.nih.gov/sites/entrez?db=gene&cmd=search&term=3178
SRGAP2	SLIT-ROBO Rho GTPase activating protein 2 [Source:HGNC Symbol;Acc:19751]	0.10	ENSG00000163486;ENSG00000266028;ENSP00000295713;ENSP00000390898;ENSP00000397004;ENSP00000397990;ENSP00000403036;ENSP00000459397;ENSP00000459615;ENSP00000473954;ENSP00000474255;ENSP00000474270;ENSP00000474699;ENSP00000474818;23380;SRGAP2;NP_001164108;NP_001258799;NP_001258801;NP_056141;NM_001042758;NM_001170637;NM_015326;ARHGAP34;FNBP2;KIAA0456;SRGAP2A;	cell leading edge; filopodium assembly; lamellipodium; neuron part; neuron projection; small GTPase mediated signal transduction	http://www.ncbi.nlm.nih.gov/sites/entrez?db=gene&cmd=search&term=23380
TFRC	transferrin receptor [Source:HGNC Symbol;Acc:11763]	0.09	ENSG00000072274;ENSP00000353224;ENSP00000376197;ENSP00000390133;ENSP00000402839;ENSP00000414015;ENSP00000437753;ENSP00000443913;7037;TFRC;NP_001121620;NP_003225;NM_001128148;NM_003234;CD71;TFR1;P02786;TFR1_HUMAN;		http://www.ncbi.nlm.nih.gov/sites/entrez?db=gene&cmd=search&term=7037
EPB41L3	erythrocyte membrane protein band 4.1-like 3 [Source:HGNC Symbol;Acc:3380]	0.09	ENSG00000082397;ENSP00000341138;ENSP00000343158;ENSP00000382981;ENSP00000392195;ENSP00000441174;ENSP00000442091;ENSP00000442233;ENSP00000461937;ENSP00000462338;ENSP00000462692;ENSP00000462783;ENSP00000463122;ENSP00000463289;ENSP00000463707;ENSP00000464020;ENSP00000464148;ENSP00000464336;ENSP00000464533;ENSP00000464570;23136;EPB41L3;NP_001268462;NP_001268463;NP_001268464;NP_036439;NM_001281533;NM_…	axon; axon part; cell leading edge; cell-cell junction assembly; main axon; neuron part; neuron projection	http://www.ncbi.nlm.nih.gov/sites/entrez?db=gene&cmd=search&term=23136
CCDC120	coiled-coil domain containing 120 [Source:HGNC Symbol;Acc:28910]	0.08	ENSG00000147144;ENSG00000272067;ENSP00000365577;ENSP00000416445;ENSP00000443351;ENSP00000470294;ENSP00000474071;ENSP00000474713;ENSP00000474761;ENSP00000475676;90060;CCDC120;NP_001156793;NP_001156794;NP_001156795;NP_001258764;NP_001258765;NP_296375;NM_001163321;NM_001163322;NM_001163323;NM_001271835;NM_001271836;NM_033626;JM11;CC120_HUMAN;Q96HB5;		http://www.ncbi.nlm.nih.gov/sites/entrez?db=gene&cmd=search&term=90060
MACF1	microtubule-actin crosslinking factor 1 [Source:HGNC Symbol;Acc:13664]	0.07	ENSG00000127603;ENSP00000289893;ENSP00000313438;ENSP00000353231;ENSP00000354573;ENSP00000362006;ENSP00000362016;ENSP00000391512;ENSP00000407776;ENSP00000412910;ENSP00000433104;ENSP00000434859;ENSP00000435070;ENSP00000435078;ENSP00000435892;ENSP00000437059;ENSP00000439537;ENSP00000440369;ENSP00000444364;ENSP00000455274;ENSP00000455823;ENSP00000473615;23499;MACF1;NP_036222;NM_012090;ABP620;ACF7;FLJ…	cell leading edge	http://www.ncbi.nlm.nih.gov/sites/entrez?db=gene&cmd=search&term=23499
C1orf106	chromosome 1 open reading frame 106 [Source:HGNC Symbol;Acc:25599]	0.07	ENSG00000163362;ENSP00000356311;ENSP00000392105;ENSP00000397255;ENSP00000431682;55765;C1orf106;NP_001136041;NP_060735;NM_001142569;NM_018265;FLJ10901;CA106_HUMAN;Q3KP66;		http://www.ncbi.nlm.nih.gov/sites/entrez?db=gene&cmd=search&term=55765
KCNAB2	potassium voltage-gated channel, shaker-related subfamily, beta member 2 [Source:HGNC Symbol;Acc:6229]	0.06	ENSG00000069424;ENSP00000164247;ENSP00000318772;ENSP00000340824;ENSP00000367323;ENSP00000367327;ENSP00000367332;ENSP00000367337;ENSP00000367351;ENSP00000374283;ENSP00000389151;ENSP00000396167;ENSP00000398395;ENSP00000400285;ENSP00000464860;ENSP00000465785;ENSP00000473602;8514;KCNAB2;NP_001186789;NP_001186790;NP_001186791;NP_001186792;NP_003627;NP_742128;NM_001199860;NM_001199861;NM_001199862;NM_0…	axon; axon part; main axon; neuron part; neuron projection	http://www.ncbi.nlm.nih.gov/sites/entrez?db=gene&cmd=search&term=8514
CASK	calcium/calmodulin-dependent serine protein kinase (MAGUK family) [Source:HGNC Symbol;Acc:1497]	0.06	ENSG00000147044;ENSP00000322727;ENSP00000354641;ENSP00000367396;ENSP00000367400;ENSP00000367405;ENSP00000367408;ENSP00000367410;ENSP00000367421;ENSP00000398007;ENSP00000400526;8573;CASK;NP_001119526;NP_001119527;NP_003679;NM_001126054;NM_001126055;NM_003688;CAGH39;FGS4;LIN2;TNRC8;CSKP_HUMAN;O14936;	actin cytoskeleton; neuron part	http://www.ncbi.nlm.nih.gov/sites/entrez?db=gene&cmd=search&term=8573
ROBO1	roundabout, axon guidance receptor, homolog 1 (Drosophila) [Source:HGNC Symbol;Acc:10249]	0.05	ENSG00000169855;ENSP00000406043;ENSP00000417992;ENSP00000418553;ENSP00000418946;ENSP00000419915;ENSP00000420321;ENSP00000420637;6091;ROBO1;NP_001139317;NP_002932;NP_598334;NM_001145845;NM_002941;NM_133631;DUTT1;FLJ21882;SAX3;Q9Y6N7;ROBO1_HUMAN;	substrate-dependent cell migration	http://www.ncbi.nlm.nih.gov/sites/entrez?db=gene&cmd=search&term=6091
SVIL	supervillin [Source:HGNC Symbol;Acc:11480]	0.04	ENSG00000197321;ENSP00000348128;ENSP00000364547;ENSP00000364549;ENSP00000440343;ENSP00000445472;6840;SVIL;NP_003165;NP_068506;NM_003174;NM_021738;O95425;SVIL_HUMAN;	actin cytoskeleton	http://www.ncbi.nlm.nih.gov/sites/entrez?db=gene&cmd=search&term=6840
PNMAL1	paraneoplastic Ma antigen family-like 1 [Source:HGNC Symbol;Acc:25578]	0.04	ENSG00000182013;ENSP00000318131;ENSP00000410273;ENSP00000473064;55228;PNMAL1;NP_001096619;NP_060685;NM_001103149;NM_018215;FLJ10781;KIAA1183L;PNML1_HUMAN;Q86V59;		http://www.ncbi.nlm.nih.gov/sites/entrez?db=gene&cmd=search&term=55228
MYO1H	myosin IH [Source:HGNC Symbol;Acc:13879]	0.04	ENSG00000174527;ENSP00000439182;ENSP00000444076;ENSP00000474025;283446;MYO1H;NP_001094891;NM_001101421;FLJ37587;MYO1H_HUMAN;Q8N1T3;		http://www.ncbi.nlm.nih.gov/sites/entrez?db=gene&cmd=search&term=283446
REPS2	RALBP1 associated Eps domain containing 2 [Source:HGNC Symbol;Acc:9963]	0.04	ENSG00000169891;ENSP00000306033;ENSP00000349824;ENSP00000369404;9185;REPS2;NP_001074444;NP_004717;NM_001080975;NM_004726;Q8NFH8;REPS2_HUMAN;		http://www.ncbi.nlm.nih.gov/sites/entrez?db=gene&cmd=search&term=9185
ACAP3	ArfGAP with coiled-coil, ankyrin repeat and PH domains 3 [Source:HGNC Symbol;Acc:16754]	0.04	ENSG00000131584;ENSP00000321139;ENSP00000346733;ENSP00000347075;116983;ACAP3;NP_085152;NM_030649;CENTB5;KIAA1716;ACAP3_HUMAN;Q96P50;		http://www.ncbi.nlm.nih.gov/sites/entrez?db=gene&cmd=search&term=116983
ABCA7	ATP-binding cassette, sub-family A (ABC1), member 7 [Source:HGNC Symbol;Acc:37]	0.04	ENSG00000064687;ENSP00000263094;ENSP00000414062;ENSP00000431473;ENSP00000432031;ENSP00000433545;ENSP00000437311;ENSP00000465322;10347;ABCA7;NP_061985;NM_019112;ABCX;ABCA7_HUMAN;Q8IZY2;		http://www.ncbi.nlm.nih.gov/sites/entrez?db=gene&cmd=search&term=10347
CACNB4	calcium channel, voltage-dependent, beta 4 subunit [Source:HGNC Symbol;Acc:1404]	0.04	ENSG00000182389;ENSP00000201943;ENSP00000353425;ENSP00000380490;ENSP00000390161;ENSP00000399242;ENSP00000410978;ENSP00000438949;ENSP00000443893;785;CACNB4;NP_000717;NP_001005746;NP_001005747;NP_001139270;NM_000726;NM_001005746;NM_001005747;NM_001145798;EJM4;CACB4_HUMAN;O00305;		http://www.ncbi.nlm.nih.gov/sites/entrez?db=gene&cmd=search&term=785
PTPN21	protein tyrosine phosphatase, non-receptor type 21 [Source:HGNC Symbol;Acc:9651]	0.04	ENSG00000070778;ENSP00000330276;ENSP00000443951;ENSP00000450847;ENSP00000451401;ENSP00000452414;11099;PTPN21;NP_008970;NM_007039;PTPD1;PTPRL10;PTN21_HUMAN;Q16825;		http://www.ncbi.nlm.nih.gov/sites/entrez?db=gene&cmd=search&term=11099
FERMT3	fermitin family member 3 [Source:HGNC Symbol;Acc:23151]	0.04	ENSG00000149781;ENSP00000279227;ENSP00000339950;ENSP00000438885;ENSP00000440209;ENSP00000445778;83706;FERMT3;NP_113659;NP_848537;NM_031471;NM_178443;KIND3;MGC10966;MIG2B;UNC112C;URP2;Q86UX7;URP2_HUMAN;	actin cytoskeleton	http://www.ncbi.nlm.nih.gov/sites/entrez?db=gene&cmd=search&term=83706
FBXL2	F-box and leucine-rich repeat protein 2 [Source:HGNC Symbol;Acc:13598]	0.04	ENSG00000153558;ENSP00000389251;ENSP00000405084;ENSP00000406737;ENSP00000408895;ENSP00000411273;ENSP00000411484;ENSP00000416332;ENSP00000417601;ENSP00000426163;ENSP00000440794;ENSP00000441228;ENSP00000445039;25827;FBXL2;NP_001165184;NP_036289;NM_001171713;NM_012157;FBXL2_HUMAN;Q9UKC9;		http://www.ncbi.nlm.nih.gov/sites/entrez?db=gene&cmd=search&term=25827
CYTH4	cytohesin 4 [Source:HGNC Symbol;Acc:9505]	0.04	ENSG00000100055;ENSP00000248901;ENSP00000384280;ENSP00000385997;ENSP00000405442;ENSP00000409579;27128;CYTH4;NP_037517;NM_013385;CYT4;PSCD4;CYH4_HUMAN;Q9UIA0;		http://www.ncbi.nlm.nih.gov/sites/entrez?db=gene&cmd=search&term=27128
MYO1F	myosin IF [Source:HGNC Symbol;Acc:7600]	0.04	ENSG00000142347;ENSG00000262149;ENSP00000344871;ENSP00000460038;ENSP00000469098;ENSP00000469380;ENSP00000469387;ENSP00000469668;4542;MYO1F;NP_036467;NM_012335;MYO1F_HUMAN;O00160;	actin cytoskeleton	http://www.ncbi.nlm.nih.gov/sites/entrez?db=gene&cmd=search&term=4542
TRAF3IP1	TNF receptor-associated factor 3 interacting protein 1 [Source:HGNC Symbol;Acc:17861]	0.04	ENSG00000204104;ENSP00000362424;ENSP00000375851;ENSP00000375852;ENSP00000386648;26146;TRAF3IP1;NP_001132962;NP_056465;NM_001139490;NM_015650;DKFZP434F124;MIP-T3;MIPT3;MIPT3_HUMAN;Q8TDR0;		http://www.ncbi.nlm.nih.gov/sites/entrez?db=gene&cmd=search&term=26146
ARHGAP30	Rho GTPase activating protein 30 [Source:HGNC Symbol;Acc:27414]	0.04	ENSG00000186517;ENSP00000356992;ENSP00000356994;ENSP00000356995;ENSP00000356997;ENSP00000431291;ENSP00000431387;257106;ARHGAP30;NP_001020769;NP_859071;NM_001025598;NM_181720;FLJ00267;Q7Z6I6;RHG30_HUMAN;	small GTPase mediated signal transduction	http://www.ncbi.nlm.nih.gov/sites/entrez?db=gene&cmd=search&term=257106
FGF8	fibroblast growth factor 8 (androgen-induced) [Source:HGNC Symbol;Acc:3686]	0.03	ENSG00000107831;ENSP00000321797;ENSP00000321945;ENSP00000340039;ENSP00000344306;ENSP00000473299;2253;FGF8;NP_001193318;NP_006110;NP_149353;NP_149354;NP_149355;NM_006119;NM_033163;NM_033164;NM_033165;AIGF;FGF8_HUMAN;P55075;		http://www.ncbi.nlm.nih.gov/sites/entrez?db=gene&cmd=search&term=2253
FRMD4B	FERM domain containing 4B [Source:HGNC Symbol;Acc:24886]	0.03	ENSG00000114541;ENSP00000381549;ENSP00000417550;ENSP00000417765;ENSP00000418023;ENSP00000418373;ENSP00000418682;ENSP00000418962;ENSP00000419869;ENSP00000420735;ENSP00000437658;23150;FRMD4B;NP_055938;NM_015123;GRSP1;KIAA1013;FRM4B_HUMAN;Q9Y2L6;		http://www.ncbi.nlm.nih.gov/sites/entrez?db=gene&cmd=search&term=23150
FGD2	FYVE, RhoGEF and PH domain containing 2 [Source:HGNC Symbol;Acc:3664]	0.03	ENSG00000146192;ENSP00000274963;ENSP00000362635;ENSP00000419657;221472;FGD2;NP_775829;NM_173558;ZFYVE4;FGD2_HUMAN;Q7Z6J4;	cell leading edge; filopodium assembly; lamellipodium; small GTPase mediated signal transduction	http://www.ncbi.nlm.nih.gov/sites/entrez?db=gene&cmd=search&term=221472
RGL1	ral guanine nucleotide dissociation stimulator-like 1 [Source:HGNC Symbol;Acc:30281]	0.03	ENSG00000143344;ENSP00000303192;ENSP00000354097;ENSP00000437355;ENSP00000438662;23179;RGL1;NP_055964;NM_015149;RGL;Q9NZL6;RGL1_HUMAN;	small GTPase mediated signal transduction	http://www.ncbi.nlm.nih.gov/sites/entrez?db=gene&cmd=search&term=23179
LPHN3	latrophilin 3 [Source:HGNC Symbol;Acc:20974]	0.03	ENSG00000150471;ENSG00000262515;ENSP00000420931;ENSP00000421372;ENSP00000421476;ENSP00000421627;ENSP00000422533;ENSP00000423388;ENSP00000423434;ENSP00000423787;ENSP00000424030;ENSP00000424120;ENSP00000424258;ENSP00000424402;ENSP00000425033;ENSP00000425201;ENSP00000425884;ENSP00000439831;ENSP00000458160;ENSP00000458259;ENSP00000458342;ENSP00000459067;ENSP00000459568;ENSP00000459576;ENSP00000459702…		http://www.ncbi.nlm.nih.gov/sites/entrez?db=gene&cmd=search&term=23284
CSTA	cystatin A (stefin A) [Source:HGNC Symbol;Acc:2481]	0.03	ENSG00000121552;ENSP00000264474;ENSP00000418891;1475;CSTA;NP_005204;NM_005213;STF1;STFA;CYTA_HUMAN;P01040;		http://www.ncbi.nlm.nih.gov/sites/entrez?db=gene&cmd=search&term=1475
DCAF5	DDB1 and CUL4 associated factor 5 [Source:HGNC Symbol;Acc:20224]	0.03	ENSG00000139990;ENSP00000341351;ENSP00000374647;ENSP00000451394;ENSP00000451551;ENSP00000451845;ENSP00000452052;ENSP00000452077;8816;DCAF5;NP_001271135;NP_001271136;NP_001271137;NP_003852;NM_001284206;NM_001284207;NM_001284208;NM_003861;BCRG2;BCRP2;D14S1461E;KIAA1824;WDR22;DCAF5_HUMAN;Q96JK2;		http://www.ncbi.nlm.nih.gov/sites/entrez?db=gene&cmd=search&term=8816
SERPINE2	serpin peptidase inhibitor, clade E (nexin, plasminogen activator inhibitor type 1), member 2 [Source:HGNC Symbol;Acc:8951]	0.03	ENSG00000135919;ENSP00000258405;ENSP00000386412;ENSP00000386969;ENSP00000394518;ENSP00000399655;ENSP00000408452;ENSP00000415786;5270;SERPINE2;NP_001130000;NP_001130002;NP_006207;NM_001136528;NM_001136530;NM_006216;nexin;PI7;PNI;GDN_HUMAN;P07093;		http://www.ncbi.nlm.nih.gov/sites/entrez?db=gene&cmd=search&term=5270
CA6	carbonic anhydrase VI [Source:HGNC Symbol;Acc:1380]	0.03	ENSG00000131686;ENSP00000366654;ENSP00000366661;ENSP00000366662;ENSP00000435280;ENSP00000447108;765;CA6;NP_001206;NP_001257429;NP_001257430;NP_001257431;NM_001215;NM_001270500;NM_001270501;CAH6_HUMAN;P23280;		http://www.ncbi.nlm.nih.gov/sites/entrez?db=gene&cmd=search&term=765
CNTNAP1	contactin associated protein 1 [Source:HGNC Symbol;Acc:8011]	0.03	ENSG00000108797;ENSP00000264638;ENSP00000466571;8506;CNTNAP1;NP_003623;NM_003632;Caspr;CNTNAP;p190;CNTP1_HUMAN;P78357;	axon; axon part; cell-cell junction assembly; main axon; neuron part; neuron projection	http://www.ncbi.nlm.nih.gov/sites/entrez?db=gene&cmd=search&term=8506
GRP	gastrin-releasing peptide [Source:HGNC Symbol;Acc:4605]	0.03	ENSG00000134443;ENSP00000256857;ENSP00000389696;ENSP00000397814;ENSP00000431579;ENSP00000434101;2922;GRP;NP_001012530;NP_001012531;NP_002082;NM_001012512;NM_001012513;NM_002091;GRP_HUMAN;P07492;		http://www.ncbi.nlm.nih.gov/sites/entrez?db=gene&cmd=search&term=2922
ITGAL	integrin, alpha L (antigen CD11A (p180), lymphocyte function-associated antigen 1; alpha polypeptide) [Source:HGNC Symbol;Acc:6148]	0.03	ENSG00000005844;ENSP00000349252;ENSP00000350886;ENSP00000408615;ENSP00000409377;ENSP00000454342;ENSP00000454908;ENSP00000456521;ENSP00000456888;ENSP00000457785;ENSP00000458739;ENSP00000461006;3683;ITGAL;NP_001107852;NP_002200;NM_001114380;NM_002209;CD11A;ITAL_HUMAN;P20701;		http://www.ncbi.nlm.nih.gov/sites/entrez?db=gene&cmd=search&term=3683
STMN2	stathmin-like 2 [Source:HGNC Symbol;Acc:10577]	0.03	ENSG00000104435;ENSP00000220876;ENSP00000429243;ENSP00000430102;11075;STMN2;NP_001186143;NP_008960;NM_001199214;NM_007029;SCG10;SCGN10;Q93045;STMN2_HUMAN;	cell leading edge; lamellipodium; neuron part; neuron projection	http://www.ncbi.nlm.nih.gov/sites/entrez?db=gene&cmd=search&term=11075
STARD8	StAR-related lipid transfer (START) domain containing 8 [Source:HGNC Symbol;Acc:19161]	0.03	ENSG00000130052;ENSP00000252336;ENSP00000363725;ENSP00000363727;ENSP00000428031;9754;STARD8;NP_001135975;NP_001135976;NP_055540;NM_001142503;NM_001142504;NM_014725;ARHGAP38;KIAA0189;Q92502;STAR8_HUMAN;	small GTPase mediated signal transduction	http://www.ncbi.nlm.nih.gov/sites/entrez?db=gene&cmd=search&term=9754
GAP43	growth associated protein 43 [Source:HGNC Symbol;Acc:4140]	0.03	ENSG00000172020;ENSP00000305010;ENSP00000377372;2596;GAP43;NP_001123536;NP_002036;NM_001130064;NM_002045;B-50;PP46;NEUM_HUMAN;P17677;	filopodium assembly	http://www.ncbi.nlm.nih.gov/sites/entrez?db=gene&cmd=search&term=2596
PARM1	prostate androgen-regulated mucin-like protein 1 [Source:HGNC Symbol;Acc:24536]	0.03	ENSG00000169116;ENSP00000370224;ENSP00000424276;25849;PARM1;NP_056208;NM_015393;Cipar1;DKFZP564O0823;WSC4;PARM1_HUMAN;Q6UWI2;		http://www.ncbi.nlm.nih.gov/sites/entrez?db=gene&cmd=search&term=25849
NUP210	nucleoporin 210kDa [Source:HGNC Symbol;Acc:30052]	0.03	ENSG00000132182;ENSP00000254508;23225;NUP210;NP_079199;NM_024923;FLJ22389;GP210;KIAA0906;POM210;PO210_HUMAN;Q8TEM1;		http://www.ncbi.nlm.nih.gov/sites/entrez?db=gene&cmd=search&term=23225
MYO1D	myosin ID [Source:HGNC Symbol;Acc:7598]	0.03	ENSG00000176658;ENSP00000324527;ENSP00000462055;ENSP00000464305;ENSP00000464346;ENSP00000464741;4642;MYO1D;NP_056009;NM_015194;KIAA0727;myr4;MYO1D_HUMAN;O94832;		http://www.ncbi.nlm.nih.gov/sites/entrez?db=gene&cmd=search&term=4642
IL7	interleukin 7 [Source:HGNC Symbol;Acc:6023]	0.03	ENSG00000104432;ENSP00000263851;ENSP00000368408;ENSP00000427750;ENSP00000427800;ENSP00000428364;ENSP00000430272;ENSP00000438922;3574;IL7;NP_000871;NP_001186815;NP_001186816;NP_001186817;NM_000880;NM_001199886;NM_001199887;IL-7;IL7_HUMAN;P13232;		http://www.ncbi.nlm.nih.gov/sites/entrez?db=gene&cmd=search&term=3574
CECR1	cat eye syndrome chromosome region, candidate 1 [Source:HGNC Symbol;Acc:1839]	0.03	ENSG00000093072;ENSP00000262607;ENSP00000332871;ENSP00000382731;ENSP00000382733;ENSP00000392078;ENSP00000406443;ENSP00000442482;51816;CECR1;NP_001269154;NP_001269155;NP_001269156;NP_001269157;NP_001269158;NP_059120;NP_803124;NM_001282225;NM_001282226;NM_001282227;NM_001282228;NM_017424;NM_177405;ADGF;IDGFL;CECR1_HUMAN;Q9NZK5;		http://www.ncbi.nlm.nih.gov/sites/entrez?db=gene&cmd=search&term=51816
CELF2	CUGBP, Elav-like family member 2 [Source:HGNC Symbol;Acc:2550]	0.03	ENSG00000048740;ENSP00000315328;ENSP00000346426;ENSP00000346971;ENSP00000368563;ENSP00000382743;ENSP00000388530;ENSP00000389951;ENSP00000404834;ENSP00000406451;ENSP00000438884;ENSP00000443926;ENSP00000476392;ENSP00000476656;ENSP00000476999;10659;CELF2;NP_001020247;NP_001020248;NP_001077060;NP_006552;NM_001025076;NM_001025077;NM_001083591;NM_006561;BRUNOL3;CUGBP2;Etr-3;NAPOR-2;CELF2_HUMAN;O95319;		http://www.ncbi.nlm.nih.gov/sites/entrez?db=gene&cmd=search&term=10659
HMX1	H6 family homeobox 1 [Source:HGNC Symbol;Acc:5017]	0.03	ENSG00000215612;ENSP00000383516;ENSP00000446997;3166;HMX1;NP_061815;NM_018942;H6;NKX5-3;HMX1_HUMAN;Q9NP08;		http://www.ncbi.nlm.nih.gov/sites/entrez?db=gene&cmd=search&term=3166
MYO1A	myosin IA [Source:HGNC Symbol;Acc:7595]	0.03	ENSG00000166866;ENSP00000300119;ENSP00000393392;ENSP00000400991;ENSP00000440514;ENSP00000451033;ENSP00000452229;4640;MYO1A;NP_001242970;NP_005370;NM_001256041;NM_005379;DFNA48;MYHL;MYO1A_HUMAN;Q9UBC5;	actin cytoskeleton	http://www.ncbi.nlm.nih.gov/sites/entrez?db=gene&cmd=search&term=4640
SYTL1	synaptotagmin-like 1 [Source:HGNC Symbol;Acc:15584]	0.03	ENSG00000142765;ENSP00000316464;ENSP00000420110;ENSP00000440704;84958;SYTL1;NP_001180237;NP_116261;NM_001193308;NM_032872;exophilin-7;FLJ14996;JFC1;Q8IYJ3;SYTL1_HUMAN;		http://www.ncbi.nlm.nih.gov/sites/entrez?db=gene&cmd=search&term=84958
EHD4	EH-domain containing 4 [Source:HGNC Symbol;Acc:3245]	0.03	ENSG00000103966;ENSP00000220325;30844;EHD4;NP_644670;NM_139265;PAST4;EHD4_HUMAN;Q9H223;		http://www.ncbi.nlm.nih.gov/sites/entrez?db=gene&cmd=search&term=30844
MYO1C	myosin IC [Source:HGNC Symbol;Acc:7597]	0.03	ENSG00000197879;ENSP00000352834;ENSP00000354283;ENSP00000412197;ENSP00000437685;ENSP00000458610;ENSP00000459174;ENSP00000459271;ENSP00000459558;ENSP00000460415;ENSP00000460831;ENSP00000461175;ENSP00000461682;4641;MYO1C;NP_001074248;NP_001074419;NP_203693;NM_001080779;NM_001080950;NM_033375;myr2;MYO1C_HUMAN;O00159;	actin cytoskeleton; cell-cell junction assembly	http://www.ncbi.nlm.nih.gov/sites/entrez?db=gene&cmd=search&term=4641
ABHD17A	abhydrolase domain containing 17A [Source:HGNC Symbol;Acc:28756]	0.03	ENSG00000129968;ENSP00000250974;ENSP00000292577;ENSP00000466977;ENSP00000467638;ENSP00000468272;81926;ABHD17A;NP_001123583;NP_112490;NM_001130111;NM_031213;C19orf27;FAM108A1;MGC5244;AB17A_HUMAN;Q96GS6;		http://www.ncbi.nlm.nih.gov/sites/entrez?db=gene&cmd=search&term=81926
MYO1B	myosin IB [Source:HGNC Symbol;Acc:7596]	0.03	ENSG00000128641;ENSP00000306382;ENSP00000341903;ENSP00000376130;ENSP00000376132;ENSP00000387610;ENSP00000388140;ENSP00000391442;ENSP00000399459;ENSP00000401324;ENSP00000408454;4430;MYO1B;NP_001123630;NP_001155291;NP_036355;NM_001130158;NM_001161819;NM_012223;myr1;MYO1B_HUMAN;O43795;		http://www.ncbi.nlm.nih.gov/sites/entrez?db=gene&cmd=search&term=4430
MYO1E	myosin IE [Source:HGNC Symbol;Acc:7599]	0.03	ENSG00000157483;ENSP00000288235;ENSP00000453178;ENSP00000453232;ENSP00000453811;ENSP00000453936;ENSP00000454113;4643;MYO1E;NP_004989;NM_004998;HuncM-IC;MGC104638;MYO1E_HUMAN;Q12965;	actin cytoskeleton	http://www.ncbi.nlm.nih.gov/sites/entrez?db=gene&cmd=search&term=4643
ADCY10	adenylate cyclase 10 (soluble) [Source:HGNC Symbol;Acc:21285]	0.03	ENSG00000143199;ENSP00000356822;ENSP00000356825;ENSP00000441992;ENSP00000475192;ENSP00000476402;55811;ADCY10;NP_001161221;NP_060887;NM_001167749;NM_018417;RP1-313L4.2;SAC;SACI;Sacy;ADCYA_HUMAN;Q96PN6;		http://www.ncbi.nlm.nih.gov/sites/entrez?db=gene&cmd=search&term=55811
TLN2	talin 2 [Source:HGNC Symbol;Acc:15447]	0.03	ENSG00000171914;ENSP00000303476;ENSP00000453508;ENSP00000453730;ENSP00000453812;83660;TLN2;NP_055874;NM_015059;KIAA0320;Q9Y4G6;TLN2_HUMAN;	actin cytoskeleton; cell-cell junction assembly	http://www.ncbi.nlm.nih.gov/sites/entrez?db=gene&cmd=search&term=83660
SP140L	SP140 nuclear body protein-like [Source:HGNC Symbol;Acc:25105]	0.03	ENSG00000185404;ENSP00000243810;ENSP00000379811;ENSP00000395195;ENSP00000395223;ENSP00000397911;93349;SP140L;NP_612411;NM_138402;Q9H930;SP14L_HUMAN;		http://www.ncbi.nlm.nih.gov/sites/entrez?db=gene&cmd=search&term=93349
EGFLAM	EGF-like, fibronectin type III and laminin G domains [Source:HGNC Symbol;Acc:26810]	0.03	ENSG00000164318;ENSP00000313084;ENSP00000337607;ENSP00000346964;ENSP00000380385;ENSP00000380393;ENSP00000423228;ENSP00000425579;ENSP00000426437;ENSP00000427228;133584;EGFLAM;NP_001192230;NP_689616;NP_877950;NP_877953;NM_001205301;NM_152403;NM_182798;NM_182801;AGRINL;AGRNL;FLJ39155;EGFLA_HUMAN;Q63HQ2;		http://www.ncbi.nlm.nih.gov/sites/entrez?db=gene&cmd=search&term=133584
MAPK10	mitogen-activated protein kinase 10 [Source:HGNC Symbol;Acc:6872]	0.03	ENSG00000109339;ENSP00000309857;ENSP00000352157;ENSP00000355297;ENSP00000378586;ENSP00000378589;ENSP00000378590;ENSP00000378595;ENSP00000378598;ENSP00000414469;ENSP00000420987;ENSP00000421359;ENSP00000421409;ENSP00000421762;ENSP00000422277;ENSP00000422985;ENSP00000423918;ENSP00000424128;ENSP00000424154;ENSP00000424755;ENSP00000425654;5602;MAPK10;NP_002744;NP_620446;NP_620447;NP_620448;NM_002753;N…		http://www.ncbi.nlm.nih.gov/sites/entrez?db=gene&cmd=search&term=5602
SEMA5A	sema domain, seven thrombospondin repeats (type 1 and type 1-like), transmembrane domain (TM) and short cytoplasmic domain, (semaphorin) 5A [Source:HGNC Symbol;Acc:10736]	0.03	ENSG00000112902;ENSP00000371936;ENSP00000421961;ENSP00000423574;ENSP00000424171;9037;SEMA5A;NP_003957;NM_003966;semF;Q13591;SEM5A_HUMAN;		http://www.ncbi.nlm.nih.gov/sites/entrez?db=gene&cmd=search&term=9037
CTGF	connective tissue growth factor [Source:HGNC Symbol;Acc:2500]	0.03	ENSG00000118523;ENSP00000356954;1490;CTGF;NP_001892;NM_001901;CCN2;IGFBP8;CTGF_HUMAN;P29279;		http://www.ncbi.nlm.nih.gov/sites/entrez?db=gene&cmd=search&term=1490
AP3B2	adaptor-related protein complex 3, beta 2 subunit [Source:HGNC Symbol;Acc:567]	0.03	ENSG00000103723;ENSP00000261722;ENSP00000438721;ENSP00000440719;ENSP00000440984;ENSP00000441961;ENSP00000445804;8120;AP3B2;NP_001265440;NP_001265441;NP_004635;NM_001278511;NM_001278512;NM_004644;NAPTB;AP3B2_HUMAN;Q13367;		http://www.ncbi.nlm.nih.gov/sites/entrez?db=gene&cmd=search&term=8120
ACP5	acid phosphatase 5, tartrate resistant [Source:HGNC Symbol;Acc:124]	0.03	ENSG00000102575;ENSP00000218758;ENSP00000392374;ENSP00000413456;ENSP00000464831;ENSP00000465127;ENSP00000465498;ENSP00000468509;ENSP00000468685;ENSP00000468767;54;ACP5;NP_001104504;NP_001104505;NP_001104506;NP_001602;NM_001111034;NM_001111035;NM_001111036;NM_001611;P13686;PPA5_HUMAN;		http://www.ncbi.nlm.nih.gov/sites/entrez?db=gene&cmd=search&term=54
SULT1E1	sulfotransferase family 1E, estrogen-preferring, member 1 [Source:HGNC Symbol;Acc:11377]	0.03	ENSG00000109193;ENSP00000226444;ENSP00000420891;6783;SULT1E1;NP_005411;NM_005420;STE;P49888;ST1E1_HUMAN;		http://www.ncbi.nlm.nih.gov/sites/entrez?db=gene&cmd=search&term=6783
PCDH17	protocadherin 17 [Source:HGNC Symbol;Acc:14267]	0.03	ENSG00000118946;ENSP00000367151;ENSP00000432899;27253;PCDH17;NP_001035519;NM_001040429;PCDH68;PCH68;O14917;PCD17_HUMAN;		http://www.ncbi.nlm.nih.gov/sites/entrez?db=gene&cmd=search&term=27253
DOK2	docking protein 2, 56kDa [Source:HGNC Symbol;Acc:2991]	0.03	ENSG00000147443;ENSP00000276420;ENSP00000429224;ENSP00000429508;ENSP00000430729;ENSP00000443602;9046;DOK2;NP_003965;NM_003974;Dok-2;p56dok-2;DOK2_HUMAN;O60496;		http://www.ncbi.nlm.nih.gov/sites/entrez?db=gene&cmd=search&term=9046
ADAM8	ADAM metallopeptidase domain 8 [Source:HGNC Symbol;Acc:215]	0.03	ENSG00000151651;ENSP00000452994;ENSP00000453043;ENSP00000453302;ENSP00000453735;ENSP00000453855;101;ADAM8;NP_001100;NP_001157961;NP_001157962;NM_001109;NM_001164489;NM_001164490;CD156;MS2;ADAM8_HUMAN;P78325;	actin cytoskeleton; substrate-dependent cell migration	http://www.ncbi.nlm.nih.gov/sites/entrez?db=gene&cmd=search&term=101
CYSLTR1	cysteinyl leukotriene receptor 1 [Source:HGNC Symbol;Acc:17451]	0.03	ENSG00000173198;ENSP00000362401;10800;CYSLTR1;NP_001269115;NP_001269116;NP_001269117;NP_006630;NM_001282187;NM_001282188;NM_006639;CysLT(1);CysLT1;CYSLT1R;CLTR1_HUMAN;Q9Y271;		http://www.ncbi.nlm.nih.gov/sites/entrez?db=gene&cmd=search&term=10800
ST6GAL2	ST6 beta-galactosamide alpha-2,6-sialyltranferase 2 [Source:HGNC Symbol;Acc:10861]	0.03	ENSG00000144057;ENSP00000355273;ENSP00000355386;ENSP00000386942;ENSP00000387332;ENSP00000395581;84620;ST6GAL2;NP_001135823;NP_001135824;NP_115917;NM_001142351;NM_001142352;NM_032528;KIAA1877;SIAT2;St6GalII;Q96JF0;SIAT2_HUMAN;		http://www.ncbi.nlm.nih.gov/sites/entrez?db=gene&cmd=search&term=84620
TMEM35	transmembrane protein 35 [Source:HGNC Symbol;Acc:25864]	0.03	ENSG00000126950;ENSP00000362021;59353;TMEM35;NP_067650;NM_021637;FLJ14084;Q53FP2;TMM35_HUMAN;		http://www.ncbi.nlm.nih.gov/sites/entrez?db=gene&cmd=search&term=59353
TCIRG1	T-cell, immune regulator 1, ATPase, H+ transporting, lysosomal V0 subunit A3 [Source:HGNC Symbol;Acc:11647]	0.03	ENSG00000110719;ENSP00000265686;ENSP00000431174;ENSP00000431437;ENSP00000432846;ENSP00000432957;ENSP00000434407;ENSP00000435023;ENSP00000436082;10312;TCIRG1;NP_006010;NP_006044;NM_006019;NM_006053;a3;Atp6i;ATP6N1C;ATP6V0A3;OC-116;OC116;TIRC7;Q13488;VPP3_HUMAN;		http://www.ncbi.nlm.nih.gov/sites/entrez?db=gene&cmd=search&term=10312
TMOD1	tropomodulin 1 [Source:HGNC Symbol;Acc:11871]	0.03	ENSG00000136842;ENSP00000259365;ENSP00000364318;ENSP00000378637;7111;TMOD1;NP_001159588;NP_003266;NM_001166116;NM_003275;D9S57E;ETMOD;TMOD;P28289;TMOD1_HUMAN;		http://www.ncbi.nlm.nih.gov/sites/entrez?db=gene&cmd=search&term=7111
CRMP1	collapsin response mediator protein 1 [Source:HGNC Symbol;Acc:2365]	0.03	ENSG00000072832;ENSP00000321606;ENSP00000380987;ENSP00000425742;1400;CRMP1;NP_001014809;NP_001304;NM_001014809;NM_001313;DPYSL1;DPYL1_HUMAN;Q14194;		http://www.ncbi.nlm.nih.gov/sites/entrez?db=gene&cmd=search&term=1400
NDOR1	NADPH dependent diflavin oxidoreductase 1 [Source:HGNC Symbol;Acc:29838]	0.03	ENSG00000188566;ENSP00000343344;ENSP00000360576;ENSP00000389905;ENSP00000394309;27158;NDOR1;NP_001137498;NP_001137499;NP_001137500;NP_055249;NM_001144026;NM_001144027;NM_001144028;NM_014434;bA350O14.9;NR1;NDOR1_HUMAN;Q9UHB4;		http://www.ncbi.nlm.nih.gov/sites/entrez?db=gene&cmd=search&term=27158
RASAL2	RAS protein activator like 2 [Source:HGNC Symbol;Acc:9874]	0.03	ENSG00000075391;ENSP00000356621;ENSP00000402897;ENSP00000407768;ENSP00000420558;9462;RASAL2;NP_004832;NP_733793;NM_004841;NM_170692;nGAP;NGAP_HUMAN;Q9UJF2;	small GTPase mediated signal transduction	http://www.ncbi.nlm.nih.gov/sites/entrez?db=gene&cmd=search&term=9462
PTPRO	protein tyrosine phosphatase, receptor type, O [Source:HGNC Symbol;Acc:9678]	0.03	ENSG00000151490;ENSP00000281171;ENSP00000343434;ENSP00000393449;ENSP00000404188;ENSP00000437571;ENSP00000439234;ENSP00000444173;ENSP00000445621;ENSP00000446201;5800;PTPRO;NP_002839;NP_109592;NP_109593;NP_109594;NP_109595;NP_109596;NM_002848;NM_030667;NM_030668;NM_030669;NM_030670;NM_030671;GLEPP1;NPHS6;PTP-oc;PTP-U2;PTPU2;PTPRO_HUMAN;Q16827;	axon; cell leading edge; cell-cell junction assembly; lamellipodium; neuron part; neuron projection	http://www.ncbi.nlm.nih.gov/sites/entrez?db=gene&cmd=search&term=5800
BCL11B	B-cell CLL/lymphoma 11B (zinc finger protein) [Source:HGNC Symbol;Acc:13222]	0.03	ENSG00000127152;ENSP00000280435;ENSP00000349723;ENSP00000387419;64919;BCL11B;NP_001269166;NP_001269167;NP_075049;NP_612808;NM_001282237;NM_001282238;NM_022898;NM_138576;CTIP-2;CTIP2;hRIT1-alpha;ZNF856B;BC11B_HUMAN;Q9C0K0;		http://www.ncbi.nlm.nih.gov/sites/entrez?db=gene&cmd=search&term=64919
TSPAN32	tetraspanin 32 [Source:HGNC Symbol;Acc:13410]	0.03	ENSG00000064201;ENSP00000182290;ENSP00000343285;ENSP00000370509;ENSP00000370513;ENSP00000395018;ENSP00000405001;ENSP00000405205;10077;TSPAN32;NP_620591;NM_139022;PHEMX;TSSC6;Q96QS1;TSN32_HUMAN;		http://www.ncbi.nlm.nih.gov/sites/entrez?db=gene&cmd=search&term=10077
BIN2	bridging integrator 2 [Source:HGNC Symbol;Acc:1053]	0.03	ENSG00000110934;ENSP00000267012;ENSP00000410217;ENSP00000445874;ENSP00000474425;ENSP00000474972;51411;BIN2;NP_057377;NM_016293;BRAP-1;BIN2_HUMAN;Q9UBW5;	actin cytoskeleton	http://www.ncbi.nlm.nih.gov/sites/entrez?db=gene&cmd=search&term=51411
CHRNB4	cholinergic receptor, nicotinic, beta 4 (neuronal) [Source:HGNC Symbol;Acc:1964]	0.03	ENSG00000117971;ENSP00000261751;ENSP00000416386;ENSP00000457404;1143;CHRNB4;NP_000741;NP_001243496;NM_000750;NM_001256567;ACHB4_HUMAN;P30926;		http://www.ncbi.nlm.nih.gov/sites/entrez?db=gene&cmd=search&term=1143
SPINT3	serine peptidase inhibitor, Kunitz type, 3 [Source:HGNC Symbol;Acc:11248]	0.03	ENSG00000101446;ENSP00000217428;10816;SPINT3;NP_006643;NM_006652;HKIB9;P49223;SPIT3_HUMAN;		http://www.ncbi.nlm.nih.gov/sites/entrez?db=gene&cmd=search&term=10816
ARHGEF1	Rho guanine nucleotide exchange factor (GEF) 1 [Source:HGNC Symbol;Acc:681]	0.03	ENSG00000076928;ENSG00000272879;ENSP00000337261;ENSP00000344429;ENSP00000346532;ENSP00000367394;ENSP00000469409;ENSP00000469735;ENSP00000470042;ENSP00000470557;ENSP00000470715;ENSP00000471942;ENSP00000472466;ENSP00000473229;ENSP00000476895;ENSP00000477339;ENSP00000477401;100505585;9138;ARHGEF1;NP_004697;NP_945328;NP_945353;NM_004706;NM_198977;NM_199002;LBCL2;P115-RHOGEF;SUB1.5;ARHG1_HUMAN;Q92888;	small GTPase mediated signal transduction	http://www.ncbi.nlm.nih.gov/sites/entrez?db=gene&cmd=search&term=100505585
OPHN1	oligophrenin 1 [Source:HGNC Symbol;Acc:8148]	0.03	ENSG00000079482;ENSP00000347710;ENSP00000438617;4983;OPHN1;NP_002538;NM_002547;ARHGAP41;MRX60;OPN1;O60890;OPHN1_HUMAN;	small GTPase mediated signal transduction; substrate-dependent cell migration	http://www.ncbi.nlm.nih.gov/sites/entrez?db=gene&cmd=search&term=4983
RNF166	ring finger protein 166 [Source:HGNC Symbol;Acc:28856]	0.03	ENSG00000158717;ENSP00000326095;ENSP00000440454;ENSP00000446301;ENSP00000455539;ENSP00000455617;ENSP00000457336;ENSP00000457374;115992;RNF166;NP_001165286;NP_001165287;NP_849163;NM_001171815;NM_001171816;NM_178841;MGC14381;MGC2647;Q96A37;RN166_HUMAN;		http://www.ncbi.nlm.nih.gov/sites/entrez?db=gene&cmd=search&term=115992
CD37	CD37 molecule [Source:HGNC Symbol;Acc:1666]	0.03	ENSG00000104894;ENSP00000325708;ENSP00000375732;ENSP00000413151;ENSP00000441037;ENSP00000470260;ENSP00000470394;ENSP00000470683;ENSP00000471078;ENSP00000471902;951;CD37;NP_001035120;NP_001765;NM_001040031;NM_001774;TSPAN26;CD37_HUMAN;P11049;		http://www.ncbi.nlm.nih.gov/sites/entrez?db=gene&cmd=search&term=951
SFXN3	sideroflexin 3 [Source:HGNC Symbol;Acc:16087]	0.03	ENSG00000107819;ENSP00000224807;ENSP00000377103;ENSP00000474564;81855;SFXN3;NP_112233;NM_030971;SFX3;Q9BWM7;SFXN3_HUMAN;		http://www.ncbi.nlm.nih.gov/sites/entrez?db=gene&cmd=search&term=81855
CORO1A	coronin, actin binding protein, 1A [Source:HGNC Symbol;Acc:2252]	0.03	ENSG00000102879;ENSP00000219150;ENSP00000454752;ENSP00000455552;ENSP00000456266;ENSP00000456457;ENSP00000456756;ENSP00000457332;ENSP00000457509;11151;CORO1A;NP_001180262;NP_009005;NM_001193333;NM_007074;coronin-1;HCORO1;COR1A_HUMAN;P31146;	actin cytoskeleton; cell leading edge; lamellipodium	http://www.ncbi.nlm.nih.gov/sites/entrez?db=gene&cmd=search&term=11151
FN1	fibronectin 1 [Source:HGNC Symbol;Acc:3778]	0.03	ENSG00000115414;ENSP00000265312;ENSP00000273049;ENSP00000323534;ENSP00000338200;ENSP00000346839;ENSP00000348285;ENSP00000349509;ENSP00000350534;ENSP00000352696;ENSP00000392565;ENSP00000394423;ENSP00000398907;ENSP00000399538;ENSP00000410422;ENSP00000415018;ENSP00000416139;2335;FN1;NP_002017;NP_473375;NP_997639;NP_997641;NP_997643;NP_997647;NM_002026;NM_054034;NM_212474;NM_212476;NM_212478;NM_21248…		http://www.ncbi.nlm.nih.gov/sites/entrez?db=gene&cmd=search&term=2335
MSN	moesin [Source:HGNC Symbol;Acc:7373]	0.02	ENSG00000147065;ENSP00000353408;ENSP00000477441;4478;MSN;NP_002435;NM_002444;MOES_HUMAN;P26038;		http://www.ncbi.nlm.nih.gov/sites/entrez?db=gene&cmd=search&term=4478
NBEAL2	neurobeachin-like 2 [Source:HGNC Symbol;Acc:31928]	0.02	ENSG00000160796;ENSP00000292309;ENSP00000373246;ENSP00000409601;ENSP00000410405;ENSP00000414560;ENSP00000415034;ENSP00000415063;23218;NBEAL2;NP_055990;NM_015175;KIAA0540;NBEL2_HUMAN;Q6ZNJ1;		http://www.ncbi.nlm.nih.gov/sites/entrez?db=gene&cmd=search&term=23218
EPB41L1	erythrocyte membrane protein band 4.1-like 1 [Source:HGNC Symbol;Acc:3378]	0.02	ENSG00000088367;ENSP00000202028;ENSP00000337168;ENSP00000363052;ENSP00000363056;ENSP00000363057;ENSP00000363061;ENSP00000385244;ENSP00000388281;ENSP00000390262;ENSP00000393106;ENSP00000396366;ENSP00000399214;ENSP00000404341;ENSP00000406464;ENSP00000408877;ENSP00000413262;2036;EPB41L1;NP_001245258;NP_001245259;NP_001245260;NP_036288;NP_818932;NM_001258329;NM_001258330;NM_001258331;NM_012156;NM_177…		http://www.ncbi.nlm.nih.gov/sites/entrez?db=gene&cmd=search&term=2036
ELAVL4	ELAV like neuron-specific RNA binding protein 4 [Source:HGNC Symbol;Acc:3315]	0.02	ENSG00000162374;ENSP00000349594;ENSP00000360884;ENSP00000360886;ENSP00000360888;ENSP00000360889;ENSP00000360892;ENSP00000399939;1996;ELAVL4;NP_001138246;NP_001138247;NP_001138248;NP_001138249;NP_068771;NM_001144774;NM_001144775;NM_001144776;NM_001144777;NM_021952;HUD;PNEM;ELAV4_HUMAN;P26378;		http://www.ncbi.nlm.nih.gov/sites/entrez?db=gene&cmd=search&term=1996
PCDH1	protocadherin 1 [Source:HGNC Symbol;Acc:8655]	0.02	ENSG00000156453;ENSP00000287008;ENSP00000350122;ENSP00000378043;ENSP00000403497;ENSP00000424004;ENSP00000424163;ENSP00000424204;ENSP00000424667;ENSP00000438825;5097;PCDH1;NP_001265542;NP_001265544;NP_002578;NP_115796;NM_001278613;NM_001278615;NM_002587;NM_032420;pc42;PCDH1_HUMAN;Q08174;		http://www.ncbi.nlm.nih.gov/sites/entrez?db=gene&cmd=search&term=5097
RGS10	regulator of G-protein signaling 10 [Source:HGNC Symbol;Acc:9992]	0.02	ENSG00000148908;ENSP00000358097;ENSP00000358099;ENSP00000376605;6001;RGS10;NP_001005339;NP_002916;NM_001005339;NM_002925;O43665;RGS10_HUMAN;		http://www.ncbi.nlm.nih.gov/sites/entrez?db=gene&cmd=search&term=6001
TRAPPC1	trafficking protein particle complex 1 [Source:HGNC Symbol;Acc:19894]	0.02	ENSG00000170043;ENSP00000302783;ENSP00000441130;ENSP00000459045;ENSP00000460674;ENSP00000460702;ENSP00000460761;58485;TRAPPC1;NP_001160093;NP_067033;NM_001166621;NM_021210;BET5;MUM2;Q9Y5R8;TPPC1_HUMAN;		http://www.ncbi.nlm.nih.gov/sites/entrez?db=gene&cmd=search&term=58485
RUNX3	runt-related transcription factor 3 [Source:HGNC Symbol;Acc:10473]	0.02	ENSG00000020633;ENSP00000308051;ENSP00000343477;ENSP00000382800;ENSP00000444872;864;RUNX3;NP_001026850;NP_004341;NM_001031680;NM_004350;AML2;CBFA3;PEBP2A3;Q13761;RUNX3_HUMAN;		http://www.ncbi.nlm.nih.gov/sites/entrez?db=gene&cmd=search&term=864
G
