# Supplementary material for: Maternal Smoking during Pregnancy and DNA-Methylation in Children at Age 5.5 Years: Epigenome-Wide-Analysis in the European Childhood Obesity Project (CHOP)-Study
Source: PLoS One. 2016 May 12;11(5):e0155554. doi: 10.1371/journal.pone.0155554 (PMC4865176; doi:10.1371/journal.pone.0155554)
Supplement: S3 Table — (XLSX) [file pone.0155554.s008.xlsx]

## Sheet: S3_Table
Analysis Type:	PANTHER Overrepresentation Test (release 20150430)
Annotation Version and Release Date:	PANTHER version 10.0 Released 2015-05-15
Analyzed List:	upload_1 (Homo sapiens)
Reference List:	Homo sapiens (all genes in database)
Bonferroni correction:	FALSE
PANTHER Pathways	Homo sapiens - REFLIST (20814)	upload_1 (103)	upload_1 (expected)	upload_1 (over/under)	upload_1 (fold Enrichment)	upload_1 (P-value)	Genes
Axon guidance mediated by semaphorins (P00007)	22	2	.11	+	> 5	5.47E-03	ARHGEF1 (Rho guanine nucleotide exchange factor 1), CRMP1 (Dihydropyrimidinase-related protein 1)
Nicotine pharmacodynamics pathway (P06587)	33	2	.16	+	> 5	1.19E-02	CHRNB4 (Neuronal acetylcholine receptor subunit beta-4), EPB41L1 (Band 4.1-like protein 1)
Ras Pathway (P04393)	79	3	.39	+	> 5	7.29E-03	MAPK10 (Mitogen-activated protein kinase 10), RALA (Ras-related protein Ral-A), Ral guanine nucleotide dissociation stimulator-like 1 (RGL1)
Dopamine receptor mediated signaling pathway (P05912)	57	2	.28	+	> 5	3.28E-02	EPB41L3 (Band 4.1-like protein 3), EPB41L1 (Band 4.1-like protein 1)
PDGF signaling pathway (P00047)	138	3	.68	+	4.39	3.16E-02	SRGAP2 (SLIT-ROBO Rho GTPase-activating protein 2), OPHN1 (Oligophrenin-1), STARD8 (StAR-related lipid transfer protein 8)
Unclassified (UNCLASSIFIED)	18255	79	90.34	-	.87	1.40E-03
