# Supplementary material for: Maternal Smoking during Pregnancy and DNA-Methylation in Children at Age 5.5 Years: Epigenome-Wide-Analysis in the European Childhood Obesity Project (CHOP)-Study
Source: PLoS One. 2016 May 12;11(5):e0155554. doi: 10.1371/journal.pone.0155554 (PMC4865176; doi:10.1371/journal.pone.0155554)
Supplement: S4 Table — (XLSX) [file pone.0155554.s009.xlsx]

## Sheet: S4_Table
Analysis Type:	PANTHER Overrepresentation Test (release 20150430)
Annotation Version and Release Date:	GO Ontology database Released 2015-08-06
Analyzed List:	upload_1 (Homo sapiens)
Reference List:	Homo sapiens (all genes in database)
Bonferroni correction:	TRUE
	(Occurences in genome)	(Occurences in sample)
GO biological process complete	Homo sapiens - REFLIST (20814)	upload_1 (103)	upload_1 (expected)	upload_1 (over/under)	upload_1 (fold Enrichment)	upload_1 (P-value)
protein localization to juxtaparanode region of axon (GO:0071205)	4	3	.02	+	> 5	9.62E-03
neuron recognition (GO:0008038)	32	5	.16	+	> 5	5.16E-03
regulation of axonogenesis (GO:0050770)	133	7	.66	+	> 5	3.92E-02
cell-substrate adhesion (GO:0031589)	160	8	.79	+	> 5	1.18E-02
axon guidance (GO:0007411)	560	14	2.77	+	> 5	5.87E-03
neuron projection guidance (GO:0097485)	560	14	2.77	+	> 5	5.87E-03
chemotaxis (GO:0006935)	779	19	3.85	+	4.93	7.19E-05
positive regulation of GTPase activity (GO:0043547)	492	12	2.43	+	4.93	4.92E-02
taxis (GO:0042330)	779	19	3.85	+	4.93	7.19E-05
regulation of cell adhesion (GO:0030155)	612	14	3.03	+	4.62	1.65E-02
axonogenesis (GO:0007409)	651	14	3.22	+	4.35	3.34E-02
cell adhesion (GO:0007155)	1037	22	5.13	+	4.29	5.08E-05
biological adhesion (GO:0022610)	1041	22	5.15	+	4.27	5.44E-05
cell migration (GO:0016477)	759	16	3.76	+	4.26	8.33E-03
neuron projection morphogenesis (GO:0048812)	714	15	3.53	+	4.25	1.95E-02
cell morphogenesis involved in differentiation (GO:0000904)	830	17	4.11	+	4.14	5.47E-03
neuron projection development (GO:0031175)	838	17	4.15	+	4.10	6.24E-03
positive regulation of hydrolase activity (GO:0051345)	815	16	4.03	+	3.97	2.08E-02
localization of cell (GO:0051674)	834	16	4.13	+	3.88	2.78E-02
cell motility (GO:0048870)	834	16	4.13	+	3.88	2.78E-02
cytoskeleton organization (GO:0007010)	848	16	4.20	+	3.81	3.43E-02
movement of cell or subcellular component (GO:0006928)	1503	28	7.44	+	3.76	5.06E-06
locomotion (GO:0040011)	1354	25	6.70	+	3.73	6.24E-05
cell morphogenesis (GO:0000902)	1111	20	5.50	+	3.64	3.82E-03
cell projection organization (GO:0030030)	1172	21	5.80	+	3.62	2.03E-03
cellular component morphogenesis (GO:0032989)	1191	21	5.89	+	3.56	2.64E-03
vesicle-mediated transport (GO:0016192)	1150	19	5.69	+	3.34	2.70E-02
regulation of hydrolase activity (GO:0051336)	1233	20	6.10	+	3.28	1.89E-02
cell development (GO:0048468)	1776	24	8.79	+	2.73	3.77E-02
anatomical structure morphogenesis (GO:0009653)	2341	31	11.58	+	2.68	1.51E-03
response to external stimulus (GO:0009605)	2080	27	10.29	+	2.62	1.75E-02
cellular localization (GO:0051641)	2174	28	10.76	+	2.60	1.25E-02
cellular component organization (GO:0016043)	5066	54	25.07	+	2.15	6.44E-06
cellular component organization or biogenesis (GO:0071840)	5188	54	25.67	+	2.10	1.61E-05
localization (GO:0051179)	4683	47	23.17	+	2.03	1.41E-03
positive regulation of biological process (GO:0048518)	5302	53	26.24	+	2.02	1.18E-04
multicellular organismal development (GO:0007275)	4571	43	22.62	+	1.90	4.16E-02
single-multicellular organism process (GO:0044707)	6193	53	30.65	+	1.73	2.58E-02
multicellular organismal process (GO:0032501)	6444	54	31.89	+	1.69	3.74E-02
regulation of biological process (GO:0050789)	10614	76	52.52	+	1.45	1.49E-02
biological regulation (GO:0065007)	11133	79	55.09	+	1.43	7.48E-03
biological_process (GO:0008150)	16542	101	81.86	+	1.23	1.56E-04
Unclassified (UNCLASSIFIED)	4272	2	21.14	-	< 0.2	0.00E00
