# Supplementary material for: Maternal Smoking during Pregnancy and DNA-Methylation in Children at Age 5.5 Years: Epigenome-Wide-Analysis in the European Childhood Obesity Project (CHOP)-Study
Source: PLoS One. 2016 May 12;11(5):e0155554. doi: 10.1371/journal.pone.0155554 (PMC4865176; doi:10.1371/journal.pone.0155554)
Supplement: S5 Table — (XLSX) [file pone.0155554.s010.xlsx]

## Sheet: S5_Table
Analysis Type:	PANTHER Overrepresentation Test (release 20150430)
Annotation Version and Release Date:	GO Ontology database Released 2015-08-06
Analyzed List:	Client Text Box Input (Homo sapiens)
Reference List:	Homo sapiens (all genes in database)
Bonferroni correction:	TRUE
GO molecular function complete	Homo sapiens - REFLIST (20814)	Client Text Box Input (103)	Client Text Box Input (expected)	Client Text Box Input (over/under)	Client Text Box Input (fold Enrichment)	Client Text Box Input (P-value)
microfilament motor activity (GO:0000146)	23	4	.11	+	> 5	1.48E-02
actin filament binding (GO:0051015)	119	9	.59	+	> 5	2.47E-05
motor activity (GO:0003774)	135	8	.67	+	> 5	1.05E-03
calmodulin binding (GO:0005516)	178	10	.88	+	> 5	5.86E-05
actin binding (GO:0003779)	391	17	1.93	+	> 5	2.74E-08
cytoskeletal protein binding (GO:0008092)	799	20	3.95	+	> 5	5.61E-06
protein binding (GO:0005515)	10420	74	51.56	+	1.44	1.39E-02
molecular_function (GO:0003674)	16648	98	82.38	+	1.19	2.66E-02
Unclassified (UNCLASSIFIED)	4166	5	20.62	-	.24	0.00E00
