# Supplementary material for: Maternal Smoking during Pregnancy and DNA-Methylation in Children at Age 5.5 Years: Epigenome-Wide-Analysis in the European Childhood Obesity Project (CHOP)-Study
Source: PLoS One. 2016 May 12;11(5):e0155554. doi: 10.1371/journal.pone.0155554 (PMC4865176; doi:10.1371/journal.pone.0155554)
Supplement: S6 Table — (XLSX) [file pone.0155554.s011.xlsx]

## Sheet: S6_Table
Analysis Type:	PANTHER Overrepresentation Test (release 20150430)
Annotation Version and Release Date:	GO Ontology database Released 2015-08-06
Analyzed List:	Client Text Box Input (Homo sapiens)
Reference List:	Homo sapiens (all genes in database)
Bonferroni correction:	TRUE
GO cellular component complete	Homo sapiens - REFLIST (20814)	Client Text Box Input (103)	Client Text Box Input (expected)	Client Text Box Input (over/under)	Client Text Box Input (fold Enrichment)	Client Text Box Input (P-value)
juxtaparanode region of axon (GO:0044224)	10	4	.05	+	> 5	2.69E-04
axolemma (GO:0030673)	16	4	.08	+	> 5	1.72E-03
phagocytic cup (GO:0001891)	18	4	.09	+	> 5	2.74E-03
podosome (GO:0002102)	21	4	.10	+	> 5	5.01E-03
main axon (GO:0044304)	57	7	.28	+	> 5	2.16E-05
myosin complex (GO:0016459)	68	8	.34	+	> 5	2.78E-06
neuron projection membrane (GO:0032589)	37	4	.18	+	> 5	4.55E-02
neuronal postsynaptic density (GO:0097481)	67	5	.33	+	> 5	2.76E-02
leading edge membrane (GO:0031256)	131	8	.65	+	> 5	4.08E-04
growth cone (GO:0030426)	122	6	.60	+	> 5	4.23E-02
axon part (GO:0033267)	170	8	.84	+	> 5	2.80E-03
cell leading edge (GO:0031252)	345	16	1.71	+	> 5	2.21E-08
actin cytoskeleton (GO:0015629)	440	18	2.18	+	> 5	8.32E-09
cell projection membrane (GO:0031253)	281	11	1.39	+	> 5	2.05E-04
axon (GO:0030424)	366	13	1.81	+	> 5	4.46E-05
postsynapse (GO:0098794)	353	10	1.75	+	> 5	1.31E-02
cell projection part (GO:0044463)	885	24	4.38	+	> 5	9.67E-09
synapse (GO:0045202)	677	16	3.35	+	4.78	2.83E-04
neuron projection (GO:0043005)	897	18	4.44	+	4.06	5.05E-04
plasma membrane region (GO:0098590)	899	18	4.45	+	4.05	5.21E-04
cell projection (GO:0042995)	1762	35	8.72	+	4.01	3.97E-10
neuron part (GO:0097458)	1179	23	5.83	+	3.94	1.57E-05
cell junction (GO:0030054)	1128	20	5.58	+	3.58	7.37E-04
membrane region (GO:0098589)	1082	18	5.35	+	3.36	7.05E-03
cytoskeleton (GO:0005856)	1934	31	9.57	+	3.24	2.76E-06
plasma membrane part (GO:0044459)	2515	35	12.45	+	2.81	7.29E-06
whole membrane (GO:0098805)	1915	25	9.48	+	2.64	6.37E-03
cell periphery (GO:0071944)	4914	54	24.32	+	2.22	2.99E-07
plasma membrane (GO:0005886)	4811	52	23.81	+	2.18	1.65E-06
membrane (GO:0016020)	8862	66	43.85	+	1.50	1.07E-02
cytoplasm (GO:0005737)	10339	73	51.16	+	1.43	1.20E-02
cell part (GO:0044464)	15682	95	77.60	+	1.22	1.06E-02
cell (GO:0005623)	15728	95	77.83	+	1.22	1.31E-02
Unclassified (UNCLASSIFIED)	3113	4	15.40	-	.26	0.00E00
