# Supplementary material for: Maternal Smoking during Pregnancy and DNA-Methylation in Children at Age 5.5 Years: Epigenome-Wide-Analysis in the European Childhood Obesity Project (CHOP)-Study
Source: PLoS One. 2016 May 12;11(5):e0155554. doi: 10.1371/journal.pone.0155554 (PMC4865176; doi:10.1371/journal.pone.0155554)
Supplement: S7 Table — (XLSX) [file pone.0155554.s012.xlsx]

## Sheet: S7_Table
Analysis Type:	PANTHER Overrepresentation Test (release 20150430)
Annotation Version and Release Date:	PANTHER version 10.0 Released 2015-05-15
Analyzed List:	upload_1 (Homo sapiens)
Reference List:	Homo sapiens (all genes in database)
Bonferroni correction:	TRUE
PANTHER Protein Class	Homo sapiens - REFLIST (20814)	upload_1 (103)	upload_1 (expected)	upload_1 (over/under)	upload_1 (fold Enrichment)	upload_1 (P-value)
actin binding motor protein (PC00040)	60	8	.30	+	> 5	1.80E-07
cell junction protein (PC00070)	173	10	.86	+	> 5	3.73E-06
actin family cytoskeletal protein (PC00041)	395	17	1.95	+	> 5	2.66E-09
G-protein modulator (PC00022)	452	19	2.24	+	> 5	2.18E-10
cytoskeletal protein (PC00085)	806	17	3.99	+	4.26	9.55E-05
enzyme modulator (PC00095)	1346	27	6.66	+	4.05	5.78E-08
Unclassified (UNCLASSIFIED)	9675	27	47.88	-	.56	0.00E00
